# Supplementary material for: Ultra-Processed Food Consumption Is Associated with an Increased Risk of Abdominal Obesity in Adults: A Cross-Sectional Study in Shanghai
Source: Foods. 2025 Nov 18;14(22):3955. doi: 10.3390/foods14223955 (PMC12651846; doi:10.3390/foods14223955)
Supplement: Supplementary file 1 [file foods-14-03955-s001.zip]

Archive with 2 entries (2 files):
- Supplementary Materials.pdf
- correlation matrix of transformed data.xlsx
