# Supplementary material for: Ultra-Processed Food Consumption Is Associated with an Increased Risk of Abdominal Obesity in Adults: A Cross-Sectional Study in Shanghai
Source: Foods. 2025 Nov 18;14(22):3955. doi: 10.3390/foods14223955 (PMC12651846; doi:10.3390/foods14223955)
Supplement: Supplementary file 1 [file foods-14-03955-s001.zip › correlation matrix of transformed data.xlsx]

## Sheet: Sheet1
	energy	protein	fat	carbohydrate	cholesterol	dietary	calcium	iron	phosphorus	potassium	sodium	vitamin A	carotene	thiamine	riboflavin	niacin	vitamin C	vitamin E	folic acid
energy	1	0.785	0.749	0.402	0.76	0.452	0.519	0.686	0.745	0.666	0.336	0.358	0.244	0.613	0.646	0.663	0.326	0.494	0.115
protein	0.785	1	0.5	0.616	0.567	0.477	0.634	0.756	0.889	0.799	0.178	0.474	0.286	0.677	0.794	0.823	0.366	0.322	0.121
fat	0.749	0.5	1	0.368	0.211	0.185	0.357	0.369	0.453	0.422	0.451	0.244	0.121	0.371	0.435	0.414	0.182	0.575	0.109
carbohydrate	0.402	0.616	0.368	1	0.157	0.201	0.464	0.386	0.569	0.505	0.095	0.533	0.175	0.442	0.626	0.431	0.237	0.177	0.05
cholesterol	0.76	0.567	0.211	0.157	1	0.512	0.363	0.604	0.591	0.519	0.109	0.26	0.23	0.509	0.467	0.498	0.303	0.214	0.05
dietary	0.452	0.477	0.185	0.201	0.512	1	0.452	0.603	0.587	0.676	0.019	0.39	0.411	0.498	0.526	0.472	0.473	0.321	-0.037
calcium	0.519	0.634	0.357	0.464	0.363	0.452	1	0.627	0.75	0.729	0.181	0.616	0.479	0.459	0.767	0.478	0.487	0.35	0.213
iron	0.686	0.756	0.369	0.386	0.604	0.603	0.627	1	0.771	0.72	0.22	0.456	0.382	0.555	0.717	0.704	0.397	0.405	0.165
phosphorus	0.745	0.889	0.453	0.569	0.591	0.587	0.75	0.771	1	0.881	0.172	0.528	0.327	0.73	0.842	0.801	0.418	0.372	0.129
potassium	0.666	0.799	0.422	0.505	0.519	0.676	0.729	0.72	0.881	1	0.165	0.581	0.489	0.692	0.802	0.779	0.59	0.374	0.206
sodium	0.336	0.178	0.451	0.095	0.109	0.019	0.181	0.22	0.172	0.165	1	0.078	0.045	0.072	0.156	0.136	0.055	0.309	0.104
vitamin A	0.358	0.474	0.244	0.533	0.26	0.39	0.616	0.456	0.528	0.581	0.078	1	0.719	0.389	0.68	0.376	0.536	0.223	0.114
carotene	0.244	0.286	0.121	0.175	0.23	0.411	0.479	0.382	0.327	0.489	0.045	0.719	1	0.276	0.398	0.291	0.627	0.19	0.256
thiamine	0.613	0.677	0.371	0.442	0.509	0.498	0.459	0.555	0.73	0.692	0.072	0.389	0.276	1	0.638	0.662	0.392	0.248	0.107
riboflavin	0.646	0.794	0.435	0.626	0.467	0.526	0.767	0.717	0.842	0.802	0.156	0.68	0.398	0.638	1	0.696	0.491	0.302	0.188
niacin	0.663	0.823	0.414	0.431	0.498	0.472	0.478	0.704	0.801	0.779	0.136	0.376	0.291	0.662	0.696	1	0.389	0.251	0.125
vitamin C	0.326	0.366	0.182	0.237	0.303	0.473	0.487	0.397	0.418	0.59	0.055	0.536	0.627	0.392	0.491	0.389	1	0.209	0.246
vitamin E	0.494	0.322	0.575	0.177	0.214	0.321	0.35	0.405	0.372	0.374	0.309	0.223	0.19	0.248	0.302	0.251	0.209	1	0.09
folic acid	0.115	0.121	0.109	0.05	0.05	-0.037	0.213	0.165	0.129	0.206	0.104	0.114	0.256	0.107	0.188	0.125	0.246	0.09	1
